# Supplementary material for: Molecular and morphological characterization of three new species of avian Onchocercidae (Nematoda) with emphasis on circulating microfilariae
Source: Parasit Vectors. 2021 Mar 5;14:137. doi: 10.1186/s13071-021-04614-8 (PMC7934436; doi:10.1186/s13071-021-04614-8)
Supplement: Supplementary file 1 — Additional file 1: Table S1. Pairwise distance (p-distance) was calculated between sequences used in the phylogenetic analysis for 28S gene. This analysis was implemented in MEGAX software using the p-distance model with uniform rates of nucleotide substitutions. [file 13071_2021_4614_MOESM1_ESM.xlsx]

## Sheet: MatrixOutput
Supplementary table S1. Pairwise distance (p-distance) of the nuclear 28S rDNA gene of filarioid nematodes.
		1	2	3	4	5	6	7	8	9	10	11	12	13	14	15	16	17	18	19	20	21	22	23	24	25	26	27	28	29
1	EF199753 Setaria digitata
2	KP760407 Setaria labiatopapillosa	0.027
3	KP760404 Pelecitus fulicaeatrae	0.139	0.130
4	KP760359 Acanthocheilonema viteae	0.195	0.195	0.154
5	KP760384 Litomosoides sigmodontis	0.216	0.219	0.209	0.202
6	KP760382 Litomosoides brasiliensis	0.175	0.172	0.151	0.178	0.203
7	KP760365 Cercopithifilaria bainae	0.189	0.185	0.130	0.184	0.230	0.160
8	KX853349 Onchocerca lupi	0.130	0.122	0.087	0.137	0.200	0.135	0.146
9	MG188680 Onchocerca fasciata	0.126	0.117	0.087	0.141	0.199	0.136	0.142	0.009
10	KP760376 Dirofilaria repens	0.142	0.132	0.080	0.147	0.192	0.131	0.139	0.059	0.060
11	KP760375 Dirofilaria immitis	0.202	0.192	0.171	0.219	0.235	0.188	0.205	0.165	0.165	0.149
12	KP760371 Dipetalonema gracile	0.121	0.120	0.066	0.133	0.195	0.142	0.148	0.053	0.057	0.055	0.164
13	KP760363 Brugia pahangi	0.163	0.157	0.114	0.169	0.224	0.168	0.167	0.095	0.096	0.095	0.176	0.078
14	MN432520 Mansonella perstans	0.159	0.159	0.101	0.160	0.218	0.163	0.158	0.108	0.109	0.111	0.182	0.094	0.121
15	MT802308 Eufilaria acrocephali *	0.156	0.162	0.112	0.173	0.215	0.152	0.132	0.110	0.110	0.119	0.191	0.116	0.133	0.096
16	MT802314 Eufilaria acrocephali *	0.156	0.161	0.113	0.172	0.215	0.152	0.132	0.111	0.111	0.119	0.192	0.117	0.134	0.097	0.000
17	MT802309 Eufilaria acrocephali **	0.156	0.162	0.112	0.171	0.215	0.151	0.131	0.109	0.109	0.117	0.190	0.115	0.132	0.095	0.000	0.000
18	MT802315 Eufilaria acrocephali **	0.155	0.161	0.112	0.170	0.214	0.151	0.131	0.109	0.109	0.116	0.191	0.115	0.132	0.096	0.000	0.000	0.000
19	MT802310 Eufilaria sp. *	0.158	0.162	0.116	0.172	0.217	0.152	0.132	0.109	0.109	0.119	0.189	0.114	0.133	0.094	0.004	0.005	0.003	0.004
20	MT802311 Eufilaria sylvii *	0.157	0.161	0.118	0.175	0.218	0.151	0.132	0.111	0.111	0.120	0.185	0.115	0.131	0.098	0.019	0.02	0.017	0.019	0.017
21	MT802312 Eufilaria sylvii **	0.157	0.161	0.118	0.175	0.218	0.151	0.132	0.111	0.111	0.120	0.185	0.115	0.131	0.098	0.019	0.02	0.017	0.019	0.017	0.000
22	MT802313 Onchocercidae sp. *	0.165	0.163	0.132	0.162	0.203	0.177	0.151	0.120	0.120	0.131	0.200	0.119	0.142	0.105	0.067	0.069	0.067	0.067	0.067	0.069	0.069
23	MT802306 Splendidofilaria bartletti *	0.151	0.154	0.119	0.157	0.209	0.154	0.138	0.107	0.108	0.103	0.181	0.106	0.131	0.09	0.058	0.06	0.057	0.057	0.060	0.060	0.060	0.049
24	MT802307 Splendidofilaria bartletti **	0.151	0.154	0.119	0.157	0.209	0.154	0.138	0.107	0.108	0.103	0.181	0.106	0.131	0.09	0.058	0.06	0.057	0.057	0.054	0.060	0.060	0.049	0.000
25	KP760389 Madathamugadia hiepei	0.178	0.183	0.140	0.174	0.218	0.182	0.193	0.131	0.133	0.144	0.219	0.131	0.165	0.147	0.151	0.151	0.150	0.149	0.152	0.146	0.146	0.159	0.155	0.155
26	KP760406 Rumenfilaria andersoni	0.202	0.210	0.188	0.245	0.279	0.224	0.224	0.187	0.186	0.189	0.246	0.177	0.183	0.193	0.181	0.182	0.180	0.180	0.180	0.174	0.174	0.197	0.187	0.187	0.190
27	KP760360 Aproctella alessandroi	0.149	0.151	0.108	0.176	0.227	0.172	0.159	0.116	0.117	0.127	0.185	0.099	0.147	0.129	0.140	0.141	0.140	0.140	0.142	0.131	0.131	0.146	0.145	0.145	0.154	0.218
28	MK214873 Thelazia callipaeda	0.290	0.284	0.288	0.330	0.323	0.287	0.311	0.286	0.286	0.283	0.319	0.284	0.300	0.299	0.304	0.304	0.305	0.305	0.304	0.303	0.303	0.305	0.293	0.293	0.314	0.337	0.290
29	KY990014 Ascaridia galli	0.301	0.296	0.301	0.313	0.329	0.315	0.313	0.290	0.294	0.287	0.325	0.285	0.302	0.314	0.313	0.313	0.313	0.313	0.311	0.308	0.308	0.305	0.312	0.312	0.328	0.344	0.306	0.351
In bold, sequences obatined in this study. (*) Sequences from microfilaria. (**) Sequences from adult worms.

## Sheet: Caption
Table. Estimates of Evolutionary Divergence between Sequences
The number of base differences per site from between sequences are shown. This analysis involved 29 nucleotide sequences. Codon positions included were 1st+2nd+3rd+Noncoding. All ambiguous positions were removed for each sequence pair (pairwise deletion option). There were a total of 960 positions in the final dataset. Evolutionary analyses were conducted in MEGA X [1]
1. Kumar S., Stecher G., Li M., Knyaz C., and Tamura K. (2018). MEGA X: Molecular Evolutionary Genetics Analysis across computing platforms. Molecular Biology and Evolution 35:1547-1549.
Disclaimer: Although utmost care has been taken to ensure the correctness of the caption, the caption text is provided "as is" without any warranty of any kind. Authors advise the user to carefully check the caption prior to its use for any purpose and report any errors or problems to the authors immediately (www.megasoftware.net). In no event shall the authors and their employers be liable for a…
