# Supplementary material for: Molecular and morphological characterization of three new species of avian Onchocercidae (Nematoda) with emphasis on circulating microfilariae
Source: Parasit Vectors. 2021 Mar 5;14:137. doi: 10.1186/s13071-021-04614-8 (PMC7934436; doi:10.1186/s13071-021-04614-8)
Supplement: Supplementary file 2 — Additional file 2: Table S2. Pairwise distance (p-distance) was calculated between sequences used in the phylogenetic analysis for cox1 gene. This analysis was implemented in MEGAX software using p-distance model with uniform rates of nucleotide substitutions. [file 13071_2021_4614_MOESM2_ESM.xlsx]

## Sheet: MatrixOutput
Supplementary table S2. Pairwise distance (p-distance) of the cytochrome oxidase 1 (cox1) gene of filarioid nematodes.
		1	2	3	4	5	6	7	8	9	10	11	12	13	14	15	16	17	18	19	20	21	22	23	24	25	26	27	28	29	30
1	AJ544872 Setaria labiatopapillosa
2	EF174423 Setaria digitata	0.095
3	AJ272117 Acanthocheilonema viteae	0.142	0.121
4	EU159111 Dirofilaria immitis	0.132	0.129	0.144
5	JQ316672 Onchocerca fasciata	0.130	0.129	0.155	0.121
6	JX080028 Onchocerca lupi	0.110	0.123	0.134	0.110	0.108
7	KP760206 Pelecitus fulicaeatrae	0.168	0.153	0.183	0.161	0.151	0.147
8	AJ544867 Litomosoides brasiliensis	0.136	0.144	0.151	0.144	0.123	0.132	0.172
9	AJ271615 Litomosoides sigmodontis	0.180	0.166	0.185	0.163	0.166	0.187	0.193	0.146
10	KF270686 Cercopithifilaria bainae	0.161	0.144	0.170	0.149	0.138	0.149	0.155	0.132	0.176
11	MT800766 Eufilaria acrocephali *	0.146	0.123	0.149	0.127	0.132	0.134	0.151	0.140	0.166	0.140
12	MT800768 Eufilaria acrocephali *	0.146	0.119	0.147	0.129	0.136	0.134	0.153	0.144	0.170	0.142	0.004
13	MT800769 Eufilaria acrocephali **	0.149	0.123	0.146	0.125	0.132	0.134	0.149	0.140	0.166	0.138	0.004	0.004
14	MT800767 Eufilaria sp. *	0.142	0.129	0.140	0.121	0.136	0.123	0.151	0.134	0.168	0.147	0.021	0.021	0.021
15	MT800770 Eufilaria sylvii *	0.132	0.113	0.134	0.130	0.144	0.129	0.147	0.144	0.164	0.153	0.072	0.074	0.076	0.076
16	MT800771 Eufilaria sylvii **	0.134	0.112	0.136	0.132	0.142	0.130	0.146	0.146	0.163	0.155	0.070	0.072	0.074	0.074	0.002
17	JQ867052 Splendidofilaria sp.	0.129	0.117	0.144	0.115	0.142	0.129	0.153	0.147	0.178	0.157	0.108	0.112	0.112	0.110	0.104	0.106
18	MT800764 Splendidofilaria bartletti *	0.157	0.138	0.163	0.149	0.153	0.159	0.163	0.161	0.174	0.168	0.096	0.096	0.100	0.100	0.096	0.095	0.110
19	MT800765 Splendidofilaria bartletti **	0.157	0.138	0.163	0.149	0.153	0.159	0.163	0.161	0.174	0.168	0.096	0.096	0.100	0.100	0.096	0.095	0.110	0.000
20	JQ888272 Madathamugadia hiepei	0.163	0.163	0.172	0.159	0.161	0.174	0.187	0.176	0.193	0.181	0.142	0.144	0.146	0.149	0.138	0.140	0.142	0.151	0.151
21	HM773029 Chandlerella quiscali	0.151	0.146	0.161	0.134	0.142	0.140	0.151	0.153	0.164	0.163	0.125	0.127	0.129	0.130	0.113	0.112	0.125	0.123	0.123	0.115
22	JQ888273 Rumenfilaria andersoni	0.172	0.157	0.178	0.168	0.185	0.180	0.191	0.204	0.195	0.193	0.157	0.157	0.155	0.157	0.151	0.149	0.166	0.153	0.153	0.144	0.149
23	KP760174 Cardiofilaria pavlovskyi	0.140	0.149	0.166	0.138	0.147	0.138	0.166	0.157	0.185	0.168	0.115	0.117	0.117	0.123	0.106	0.108	0.127	0.129	0.129	0.146	0.115	0.164
24	FR823332 Aproctella sp.	0.149	0.161	0.168	0.146	0.155	0.155	0.172	0.157	0.181	0.178	0.130	0.132	0.134	0.129	0.119	0.117	0.151	0.144	0.144	0.134	0.138	0.163	0.119
25	AM749279 Dipetalonema gracile	0.153	0.153	0.163	0.153	0.163	0.157	0.183	0.170	0.198	0.185	0.149	0.147	0.151	0.149	0.138	0.140	0.155	0.161	0.161	0.176	0.147	0.189	0.146	0.163
26	LT623909 Mansonella perstans	0.155	0.166	0.164	0.138	0.153	0.151	0.189	0.159	0.183	0.181	0.146	0.149	0.146	0.132	0.134	0.132	0.151	0.151	0.151	0.176	0.161	0.183	0.149	0.161	0.146
27	AJ271610 Brugia malayi	0.119	0.132	0.155	0.149	0.140	0.127	0.153	0.146	0.170	0.147	0.130	0.130	0.130	0.129	0.115	0.117	0.138	0.142	0.142	0.163	0.142	0.170	0.142	0.146	0.161	0.170
28	AJ271611 Brugia pahangi	0.117	0.140	0.159	0.155	0.132	0.121	0.153	0.130	0.164	0.163	0.121	0.123	0.125	0.121	0.110	0.112	0.138	0.138	0.138	0.155	0.125	0.168	0.134	0.144	0.163	0.163	0.093
29	AB538283 Thelazia callipaeda	0.170	0.172	0.181	0.174	0.164	0.155	0.168	0.163	0.208	0.193	0.163	0.164	0.166	0.155	0.155	0.153	0.180	0.170	0.170	0.200	0.183	0.212	0.183	0.183	0.195	0.191	0.155	0.159
30	KT613888 Ascaridia galli	0.318	0.331	0.336	0.319	0.319	0.333	0.346	0.327	0.316	0.329	0.329	0.333	0.329	0.323	0.310	0.312	0.327	0.318	0.318	0.344	0.318	0.340	0.329	0.348	0.342	0.312	0.348	0.325	0.321
In bold, sequences obatined in this study. (*) Sequences from microfilaria. (**) Sequences from adult worms.

## Sheet: Caption
Table. Estimates of Evolutionary Divergence between Sequences
The number of base differences per site from between sequences are shown. This analysis involved 30 nucleotide sequences. Codon positions included were 1st+2nd+3rd+Noncoding. All ambiguous positions were removed for each sequence pair (pairwise deletion option). There were a total of 529 positions in the final dataset. Evolutionary analyses were conducted in MEGA X [1]
1. Kumar S., Stecher G., Li M., Knyaz C., and Tamura K. (2018). MEGA X: Molecular Evolutionary Genetics Analysis across computing platforms. Molecular Biology and Evolution 35:1547-1549.
Disclaimer: Although utmost care has been taken to ensure the correctness of the caption, the caption text is provided "as is" without any warranty of any kind. Authors advise the user to carefully check the caption prior to its use for any purpose and report any errors or problems to the authors immediately (www.megasoftware.net). In no event shall the authors and their employers be liable for a…
